# Supplementary material for: A Prospective Cohort Study of Bioavailable 25-Hydroxyvitamin D Levels as a Marker of Vitamin D Status in Nontuberculous Mycobacterial Pulmonary Disease
Source: Nutrients. 2021 Jul 23;13(8):2524. doi: 10.3390/nu13082524 (PMC8400277; doi:10.3390/nu13082524)
Supplement: Supplementary file 1 [file nutrients-13-02524-s001.zip]

Archive with 1 entries (1 files):
- nutrients-1303374-supplementary.pdf
